# Supplementary material for: Metastasis-associated MCL1 and P16 copy number alterations dictate resistance to vemurafenib in a BRAFV600E patient-derived papillary thyroid carcinoma preclinical model
Source: Oncotarget. 2015 Nov 30;6(40):42445–67. doi: 10.18632/oncotarget.6442 (PMC4767444; doi:10.18632/oncotarget.6442)
Supplement: Supplementary file 2 [file oncotarget-06-42445-s002.xls]

## Sheet: Sheet1
Supplementary Table 1
Primary cell culture	Variant of primary thyroid tumor/tissue tested	Tumor size	Gender	Age	Extra-thyroidal extension	Angio-invasion	Site of Metastasis	TNM	Genotyping
PTC	Multifocal classical Papillary Thyroid Cancer (PTC)/thyroid	2.1 cm	F	31	No	Yes	Neck lymph nodes	T2N1bMX	BRAFWT
PTC1	Classical PTC/thyroid	3.5 cm	F	47	No	No	-	T2N0MX	BRAFWT/V600E
PTC3	Classical PTC/thyroid	3.5 cm	M	44	No	Yes	Mediastinal lymph node	T2N1bMx	BRAFWT/V600E
PTC4	Classical PTC/thyroid	2.2 cm	F	46	No	No	-	T2N0MX	BRAFWT
PTC5	Classical PTC/thyroid	2.1	F	24	No	Yes	-	T2NXMX	BRAFWT/V600E
PTC7	Classical PTC/thyroid	1.5 cm	M	51	No	Yes	-	T1b(m)N0Mx	BRAFWT/V600E
LN-PTC	classical PTC/mediastinal lymph node	5.5 cm (primary PTC)	M	60	Yes	Yes	Mediastinal lymph node	metastatic lymph node sample (primary PTC: T3)	BRAFWT/V600E
PTC=papillary thyroid carcinoma
LN= metastatic mediastinal lymph node from a primary PTC
