# Supplementary material for: Metastasis-associated MCL1 and P16 copy number alterations dictate resistance to vemurafenib in a BRAFV600E patient-derived papillary thyroid carcinoma preclinical model
Source: Oncotarget. 2015 Nov 30;6(40):42445–67. doi: 10.18632/oncotarget.6442 (PMC4767444; doi:10.18632/oncotarget.6442)
Supplement: Supplementary file 3 [file oncotarget-06-42445-s003.xlsx]

## Sheet: Sheet2
Supplementary Table 2
Variant of primary thyroid tumor/Tissue tested	Tumor size	Gender	Age	Extra-thyroidal extension	Angio-invasion	Site of Metastasis	TNM	Genotyping	MCL1 somatic copy number alterations	TP16 somatic copy number alterations
Clear cell variant papillary thyroid carcinoma (PTC)/thyroid	not available	F	67	Yes	Yes	no	T3NXMX	BRAFWT	1.2	1.38
Classical PTC (oncocytic features)/thyroid	2.3 cm	F	37	No	No	no	T2N0MX	BRAFWT	2	0.64
Multifocal classical PTC/thyroid	2.1 cm	F	31	No	Yes	Neck lymph nodes	T2N1MX	BRAFWT	0.91	2
Classical PTC/thyroid	3.5	F	47	No	No	no	T2N0MX	BRAFV600E	2	0.25
Classical PTC/thyroid	7 cm	M	45	Yes	Yes	Mediastnal lymph nodes	T4aN1aM0	BRAFV600E	1.54	-
Multifocal classical PTC/thyroid	5.5 cm	M	59	Yes	No	no	T3NXMX	BRAFV600E	2	1.22
PTC tall cell variant/thyroid	4.5	F	58	Yes	Yes	Lymph nodes, left laryngeal nerve	T4aN1M0	BRAFV600E	2.16	1.36
PTC, foci of solid variant, classical type and columnar cell variant/thyroid	7.1	F	64	Yes	Yes	Neck lymph nodes	T3N1MX	BRAFV600E	2.3	1.9
Multifocal classical PTC/thyroid	1.5 cm	M	51	No	Yes	no	T1b(m)N0Mx	BRAFV600E	3.6	-
Classical PTC/thyroid	2.1	F	24	No	Yes	no	T2NXMX	BRAFV600E	2.41	0.33
Classical PTC/thyroid	not available	M	77	Yes	Yes	Lymph nodes and presumed right gyrus rectus	not available	BRAFV600E	3	-
Classical PTC/thyroid	1.6	M	39	Yes	Yes	Neck lymph nodes	T3N1bMX	BRAFV600E	3	-
classical PTC/mediastinal lymph node	not available	M	60	No	Yes	Mediastinal lymph node	metastatic PTC sample	BRAFV600E	4.555	-
classical PTC/neck lymph node	5 cm	F	64	Yes	Yes	Neck lymph node	metastatic PTC sample	BRAFV600E	4.655	0.92
classical PTC/neck lymph node	0.5 cm	M	79	No	Yes	Neck lymph node	metastatic PTC sample	BRAFV600E	2.21	0.87
classical PTC/neck lymph node	0.3 cm	M	55	Yes	Yes	Neck lymph node	metastatic PTC sample	BRAFV600E	2.78	-
classical PTC/neck lymph node	5 cm	M	70	No	Yes	Neck lymph node	metastatic PTC sample	BRAFWT	1.685	0.3
PTC/neck lymph node	2.5	M	43	Yes	Yes	Neck lymph node	metastatic PTC sample	BRAFWT	0.7	2
PTC/neck lymph node	1.5 cm	F		Yes	Yes	Neck lymph node	metastatic PTC sample	BRAFWT	-	2
classical PTC/neck lymph node	1.5 cm	F	31	No	Yes	Neck lymph node	metastatic PTC sample	BRAFWT	0.8	-
^Tall cell variant PTC/thyroid	6.2 cm	M	48	Y	Y	Neck lymph node	T4N1M2	BRAFV600E	3.4	0
^Tall cell variant PTC/neck lymph node		M	48			Neck lymph node	metastatic PTC sample	BRAFV600E	5.39	0
&Tall cell variant PTC/thyroid	4 cm	M	44	N	N	Neck lymph node	T4N1M1	BRAFV600E	3	0.285
&Tall cell variant PTC/neck lymph node		M	44			Neck lymph node	metastatic PTC sample	BRAFV600E	3.36	0.235
*Tall cell variant PTC/thyroid	4.8 cm	M	53	Y	N	Neck lymph node	T4N1M1	BRAFV600E	2.6	0.45
*Tall cell variant PTC/neck lymph node		M	53			Neck lymph node	metastatic PTC sample	BRAFV600E	2.47	0.5
#Columnar cell variant PTC/thyroid	4 cm	M	82	Y	Y	Neck lymph node	T4N1M1	BRAFV600E	3.2	0.315
#Columnar cell variant PTC/neck lymph node		M	82			Neck lymph node	metastatic PTC sample	BRAFV600E	2.945	0.1
§Tall cell variant PTC/neck lymph node		M	36			Neck lymph node	metastatic PTC sample	BRAFV600E	2.39	0.1
¤Follicular variant PTC/thyroid	5 cm	F	51	N	N	Neck lymph node	T3N1M0	BRAFWT; PAX8-PPARg translocation	2.2	0.15
¤Follicular variant PTC/neck lymph node		F	51			Neck lymph node	metastatic PTC sample	BRAFWT; PAX8-PPARg translocation	2.284	0.01
°Follicular variant PTC/thyroid	3 cm	F	34	Y	N	Neck lymph node	T4N1M1	BRAFWT	2.2	0.2
°Follicular variant PTC/neck lymph node		F	34			Neck lymph node	metastatic PTC sample	BRAFWT	2.84	0.01
×Classical PTC/thyroid	1.8 cm	F	74	Y	N	Neck lymph node	T4N1M1	BRAFWT	2.2	0.5
×Classical PTC/neck lymph node		F	74			Neck lymph node	metastatic PTC sample	BRAFWT	2.825	1
"Tall cell variant PTC with oncocytic features/thyroid	3.5 cm	M	67	N	Y	Neck lymph node	T4N1M1	BRAFWT	3	0.23
"Tall cell variant PTC with oncocytic features/neck lymph node		M	67			Neck lymph node	metastatic PTC sample	BRAFWT	3.275	0.28
~Follicular variant PTC/thyroid	3.1 cm	F	15	N	Y	Neck lymph node	T3N1M0	BRAFWT	3	0.08
~Follicular variant PTC/neck lymph node		F	15			Neck lymph node	metastatic PTC sample	BRAFWT	2.2	0.2
Tall cell variant PTC/thyroid	1.6 cm	F	50	Y	Y	Neck lymph node	T4N1M1	BRAFV600E	2.3	1.565
Tall cell variant PTC/thyroid	0.9 cm	F	53	N	N		T1N0M0	BRAFV600E	2.5	0.295
Tall cell variant PTC/thyroid	3.1 cm	F	34	N	FOCAL	Neck lymph node	T2N1M0	BRAFV600E	2.3	0.57
Tall cell variant PTC/thyroid	2.3 cm	F	47	Y	Y	Neck lymph node	T4N1M1	BRAFV600E	2.61	0.36
Tall cell variant PTC/thyroid	1.6 cm	F	39	N	N		T1N0M0	BRAFV600E	2.16	1
Tall cell variant PTC/thyroid	not available	M	46	not available	N	Neck lymph node	T4N1M1	BRAFV600E	2.4	1
Classical PTC/thyroid	1.5 cm	M	41	Y	N	Neck lymph node	T4N1M1	BRAFV600E	2.5	0.22
Follicular variant PTC/thyroid	5 cm	F	60	N	N	Neck lymph node	T4N1M1	BRAFV600E	2.2	0.645
Tall cell variant PTC/thyroid	2.5 cm	F	68	Y	N		T2N0M0	BRAFV600E	3	0.53
Tall cell variant PTC/thyroid	2.4 cm	M	30	Y	N	Neck lymph node	T4N1M1	BRAFV600E	3	0.36
£Tall cell variant PTC/bone		M	60			Manubrium with right clavicle	metastatic PTC sample	not available	2.01	0.1
£Tall cell variant PTC/adrenal		M	61			Adrenal	metastatic PTC sample	not available	2.585	1
Classical PTC/adrenal		M	62			Adrenal	metastatic PTC sample	not available	3.325	1.3
Classical PTC/adrenal		F	62			Adrenal	metastatic PTC sample	not available	2.46	0.1
Classical PTC/lung		F	78	Y	Y	Lung	metastatic PTC sample	BRAFV600E	2.6	0.02
Classical PTC/lung		F	not available	Y	Y	Lung	metastatic PTC sample	BRAFV600E	-	0.01
Note: - = not enough DNA
Each of the following symbols do identify a different patient: ^, &, *, #, §, ¤, °, ×, ", ~, £
