# Supplementary material for: Metastasis-associated MCL1 and P16 copy number alterations dictate resistance to vemurafenib in a BRAFV600E patient-derived papillary thyroid carcinoma preclinical model
Source: Oncotarget. 2015 Nov 30;6(40):42445–67. doi: 10.18632/oncotarget.6442 (PMC4767444; doi:10.18632/oncotarget.6442)
Supplement: Supplementary file 4 [file oncotarget-06-42445-s004.xls]

## Sheet: Sheet1
Supplementary Table 6		F= forward primer
		R= reverse primer
Genes	Primers sequences	Hu = human
Hu SYK.F	ACGCCAAGATCAGTGATTTCG
Hu SYK.R	GTACCACTTGACAGGCCACTTTC
Hu CD36.F	AAGTCACTGCGACATGATTAATGG
Hu CD36.R	CTGCAATACCTGGCTTTTCTCA
Hu VEGFR2.F	GGCAAATGTGTCAGCTTTGTACA
Hu VEGFR2.R	GGTCACGTGGAAGGAGATCAC
Hu THBS1 (TSP1).F	GGACCAGAGAGACACTGATATGGAT
Hu THBS1 (TSP1).R	CTCCAATGCGGTCTGAGTCA
Hu CD29 (ITGB1).F	CAACGAGGTCATGGTTCATGTT
Hu CD29 (ITGB1).R	CCAGCTACAATTGGAATGATGTCT
Hu BRAF.F	CCTTCCGACCAGCAGATGA
Hu BRAF.R	ATGCACATTGGGAGCTGATG
Hu MMP2.F	TTGATGGCATCGCTCAGATC
Hu MMP2.R	CTTGTCACGTGGCGTCACA
Hu MMP9.F	CCTGGAGACCTGAGAACCAATC
Hu MMP9.R	GATTTCGACTCTCCACGCATCT
Hu CTSB.F	AAGCTTCGATGCACGGGAACAATG
Hu CTSB.R	TGGATGCAGATCCGGTCAGAGAT
Hu CD29 (ITGB1).F	CAACGAGGTCATGGTTCATGTT
Hu CD29 (ITGB1).R	CCAGCTACAATTGGAATGATGTCT
Hu CD49C (ITGA3).F	ACAGGCTCTGGAGAACCACACT
Hu CD49C (ITGA3).R	CTGCAAGTTGCTCTCACACTTGT
Hu CD49F (ITGA6).F	AATATCAGGCTGCCAAATGCA
Hu CD49F (ITGA6).R	GGTACTCCCGAATACTGAGCTACAG
Hu VEGFA.F	GCGGAGAAAGCATTTGTTTGT
Hu VEGFA.R	CGGCTTGTCACATCTGCAA
Hu FN1.F	TGTTCGTGCAGCTGTTTACCA
Hu FN1.R	TCTGTGACACAGTGGCCATAGG
Hu TGFB1.F	AGGGCTACCATGCCAACTTCT
Hu TGFB1.R	CCCGGGTTATGCTGGTTGT
18S.F	TGTCTCAAAGATTAAGCCATGCA
18S.R	GCGACCAAAGGAACCATAACTG
Hu VEGFC.F	CCCCACCAATTACATGTGGAAT
Hu VEGFC.R	ATCTCCAGCATCCGAGGAAA
Hu ACTB (B-Actin).F	CTGGAACGGTGAAGGTGACA
Hu ACTB (B-Actin).R	AGTCCTCGGCCACATTGTG
Hu AKT1 #1.F	ACCATGAGCGACGTGGCTAT
Hu AKT1 #1.R	GCCGCCAGGTCTTGATGTAC
Hu VEGFR1.F	GCTGACAGCAACATGGGAAA
Hu VEGFR1.R	ACCAAGGTGCTAGCCATCTTATTA
Hu FLT4(VEGFR3).F	GTAACAGGCATTCGCATCGA
Hu FLT4(VEGFR3).R	GTGGCGCTTGGACTTTGTTC
Hu TGFA.F	AGGAGGACAAGCCAGCATGT
Hu TGFA.R	CGGTGATGGCCTGCTTCTT
Hu FGF2.F	GTATGTGGCACTGAAACGAACTG
Hu FGF2.R	AATCAGCTCTTAGCAGACATTGGA
Hu PDGFB.F	CTCGATCCGCTCCTTTGATG
Hu PDGFB.R	GGGTCATGTTCAGGTCCAACTC
Hu CD140b (PDGFRB).F	GGTGGGCACACTACAATTTGC
Hu CD140b (PDGFRB).R	GGTGGGTAGGCCTCGAACA
Hu CDH5 (CD144; VE-Cadherin).F	GAACCCAAGATGTGGCCTTTAG
Hu CDH5 (CD144; VE-Cadherin).R	GATGTGACAACAGCGAGGTGTAA
Hu TP53.F	AACAGCTTTGAGGTGCGTGTT
Hu TP53.R	GCGGAGATTCTCTTCCTCTGTG
Hu NRP1.F	GGCTAGAAATCTGGGATGGATTC
Hu NRP1.R	GATCGGATTCGACCTGGTGTT
Hu HK2#2.F	CGTGGTGACCCTGCTGAAG
Hu HK2#2.R	GCAACCACATCCAGGTCAAAC
Hu SLC2A1 (GLUT1).F	TGCTCATGGGCTTCTCGAA
Hu SLC2A1 (GLUT1).R	TGGTCAGGCCGCAGTACAC
Hu PTEN #2.F	GGATTATAGACCAGTGGCACTGTTG
Hu PTEN #2.R	GCTGGCAGACCACAAACTGA
Hu HIF1A.F	TGCTGACCCTGCACTCAATC
Hu HIF1A.R	AGTGCTTCCATCGGAAGGACTA
Hu CD332 (FGFR2).F	GGAACCCAATGCCAACCAT
Hu CD332 (FGFR2).R	GTAGCCTCCAATGCGATGCT
Hu SP1.F	TGCTGGCACAGTCACTGTGA
Hu SP1.R	GTACCCAATGCACTGAGGTTAATG
Hu ID2.F	ATGAAAGCCTTCAGTCCCGT
Hu ID2.R	TTCCATCTTGCTCACCTTCTT
Hu Raf1#2.F	GGCACGGAGATGTTGCAGTA
Hu Raf1#2.R	AACAGCCACCTCATTCCTGAA
Hu FIGF#2(VEGFD).F	TTGCTGGAACAGAAGACCACTCT
Hu FIGF#2(VEGFD).R	GCAACGATCTTCGTCAAACATC
Hu DUOX1.F	GGCGCACCGAGAGAAGTTC
Hu DUOX1.R	GCGCCGGTAGTTCTCAATGA
Hu DUOX2.F	GCCACGCAGTCAATGTCTACA
Hu DUOX2.R	GCTTGGACCCATCATTCACAA
Hu DUOXA2.F	GGCTCTAGCAGCAAGCTTCCT
Hu DUOXA2.R	TGCGCCTATGAACAGACTGAGA
Hu DUOXA1.F	CTCCATGGCCACATCACTCA
Hu DUOXA1.R	CTGTGGTCAATGTGATCCAGAAG
Hu SLC5A8.F	GTGGTGTATGGAGCCCTGTGT
Hu SLC5A8.R	TGCTGCCTGCAACAAAGCT
Hu SLC26A4.F	AATGGTGGGATCTGTTGTTCTGA
Hu SLC26A4.R	CAGTTCCATTGCTGCTGGATAC
Hu SLC5A5.F	CTCACCAGCACCTACGAGTACCT
Hu SLC5A5.R	CGTGGCTACAATGTACTGCAAAG
Hu TPO.F	TTGTCACAGATGATGACCGCTAT
Hu TPO.R	GCGATGTCGTGGTCGATGTAT
Hu TSHR.F	GCTCCCGGGTCTCCTTTG
Hu TSHR.R	TCCTCCGAAATCGCCTCAT
Hu TG.F	CCTGCCAATGTCCTCAATGAT
Hu TG.R	CACAGGACCCCAGTAGTGGAA
Hu NKX2-1.F	CAGCAAAGAGGACTCGCTTGTA
Hu NKX2-1.R	CAGTGACAAGTGGGTTATGTTGAAG
Hu PAX8.F	ACGCCAGAACCCTACCATGTT
Hu PAX8.R	GGGCACAGTGTCATTGTCACA
Hu CDKN2A (p16)-3UTR.F	CATAGATGCCGCGGAAGGT
Hu CDKN2A (p16)-3UTR.R	CTGATGATCTAAGTTTCCCGAGGTT
Hu LEPTIN.F	GTATGCCTTCCAGAAACGTGATC
Hu LEPTIN.R	GGCCAGCACGTGAAGAAGA
Hu LEPTIN-Recptor. F	GGCTGAGGGTACTGAGGTAACCT
Hu LEPTIN-Receptor. R	GATCAGCGTGGCGTATTTAACA
Hu CDKN2B#1.F	GGGAGAAGGCAGTGATTAGCA
Hu CDKN2B#1.R	TCACCATAACTCCTCAGCAGACAT
Hu MCL1#2.F	TGATTGTTCTGCTCCCTCTACAGA
Hu MCL1#2.R	GGGTTTCACAGTGCCAAAATCT
Hu CD324 (CDH1).F	CTGGGCAGAGTGAATTTTGAAGA
Hu CD324 (CDH1).R	AATCGGGTGTCGAGGGAAA
Hu CDKN2B-AS1.F	GAAAGGAAAGCGAGGTCATCTC
Hu CDKN2B-AS1.R	GCGGAGCGGCTTTTAGTTC
Hu HMGB1.F	GCCTCCTTCGGCCTTCTT
Hu HMGB1.R	ACAGGCCAGGATGTTCTCCTTT
